# Supplementary material for: Atrial Fibrillation Modifies the Relationship Between Beta Blocker Dose and Physical Capacity After Myocardial Infarction
Source: Clin Pract. 2026 Mar 28;16(4):67. doi: 10.3390/clinpract16040067 (PMC13115022; doi:10.3390/clinpract16040067)
Supplement: Supplementary file 1 [file clinpract-16-00067-s001.zip]

Archive with 1 entries (1 files):
- clinpract-4164269-supplementary.pdf
